# Supplementary material for: Physicochemical Characterization of Fucoidans from Sargassum henslowianum C.Agardh and Their Antithrombotic Activity In Vitro
Source: Mar Drugs. 2022 Apr 28;20(5):300. doi: 10.3390/md20050300 (PMC9144781; doi:10.3390/md20050300)
Supplement: Supplementary file 1 [file marinedrugs-20-00300-s001.zip]

Archive with 1 entries (1 files):
- marinedrugs-1688710-supplementary.pdf
